# Supplementary material for: Current Antithrombotic Therapy Strategies in Children with a Focus on Off-Label Direct Oral Anticoagulants—A Narrative Review
Source: Children (Basel). 2022 Jul 21;9(7):1093. doi: 10.3390/children9071093 (PMC9319670; doi:10.3390/children9071093)
Supplement: Supplementary file 1 [file children-09-01093-s001.zip]

Archive with 1 entries (1 files):
- children-1836159-supplementary.pdf
